# Supplementary material for: Effect of Ethanol Consumption on the Placenta and Liver of Partially IGF-1-Deficient Mice: The Role of Metabolism via CYP2E1 and the Antioxidant Enzyme System
Source: Biology (Basel). 2022 Aug 25;11(9):1264. doi: 10.3390/biology11091264 (PMC9495332; doi:10.3390/biology11091264)
Supplement: Supplementary file 1 [file biology-11-01264-s001.zip]

Archive with 1 entries (1 files):
- biology-1852649-supplementary.pdf
